# Supplementary material for: The Relationship between Cadmium Exposure and Mortality in Postmenopausal Females: A Cohort Study of 2001–2018 NHANES
Source: Nutrients. 2023 Oct 30;15(21):4604. doi: 10.3390/nu15214604 (PMC10647223; doi:10.3390/nu15214604)
Supplement: Supplementary file 1 [file nutrients-15-04604-s001.zip]

Archive with 1 entries (1 files):
- nutrients-2632593-supplementary.pdf
